# Supplementary material for: Development and validation of new evaluation scale for measuring stroke patients’ motivation for rehabilitation in rehabilitation wards
Source: PLoS One. 2022 Mar 17;17(3):e0265214. doi: 10.1371/journal.pone.0265214 (PMC8929594; doi:10.1371/journal.pone.0265214)
Supplement: S1 Data — Data described are as follows: Patients’ no; Gender; Age; Type of stroke; Paretic side; Days from stroke onset to admission; Total hospitalization days; Days from admission to psychological scales evaluation; FIM score; SIAS motor function score; MORE scale score; Self-rating depression scale score; and Apathy scale score. (XLSX) [file pone.0265214.s003.xlsx]

## Sheet: plos 用_1
Patients' No.	gender	age	Type of stroke	Lesion side	Days from stroke onset to admission	Total hospitalization days	Days from admission to psychological scales evaluation.	FIM total	FIM motor	FIM cognitive	FIM																		SIAS motor function					MOtivation for REhabilitation scale (admission)
	0:M 1:F		1:hemorrhage 2:infarction 3:subarachnoid hemorrhage	1:Right 2:Left 3:Both							Eating	Grooming	Bathing	Dressing upper body	Dressing lower body	Toiletting	Bladder management	Bowel management	Transfer bed/ chair/ wheelchair	Transfer toilet	Transfer bath/ shower	Walking/ wheelchair	Stairs	comprehension	Expression	Social interaction	Problem solving	memory	Knee-mouth	Finger-function 0;0, 1;1a, 2;1b, 3;1c, 4;2, 5;3, 6;4, 7:5	Hip-flexion	Knee-extension	Foot-pat	Item1	Item2	Item3	Item4	Item5	Item6	Item7	Item8	Item9	Item10	Item11	Item12	Item13	Item14	Item15	Item16
1	0	64	2	2	17	101	7	81	48	33	5	4	3	4	2	4	5	6	4	4	1	5	1	7	7	7	6	6	4	6	3	4	4	7	6	7	6	6	6	6	6	7	7	6	6	7	6	6	6
5	0	64	1	1	42	35	5	111	79	32	7	6	6	7	6	6	7	7	7	7	3	5	5	7	6	7	6	6	5	7	5	5	5	5	5	6	6	5	6	6	5	6	6	6	6	6	7	6	7
7	0	74	1	1	16	55	8	89	62	27	6	5	4	5	5	6	6	6	6	6	1	5	1	5	6	6	5	5	5	7	5	5	5	6	5	4	6	6	6	4	6	6	6	5	6	6	5	5	6
13	0	50	1	2	29	63	3	91	63	28	6	5	1	4	6	6	7	7	7	6	1	6	1	6	7	5	5	5	4	6	4	4	4	7	6	7	7	7	6	6	7	7	7	6	7	7	7	7	7
19	1	75	1	2	17	32	4	98	70	28	7	5	5	6	6	7	4	4	7	7	1	6	5	6	6	4	6	6	4	6	4	4	4	6	6	6	6	6	6	6	6	6	6	6	6	6	6	6	6
21	0	50	2	1	26	119	5	62	43	19	5	4	1	3	3	3	6	6	3	3	1	4	1	4	4	4	4	3	4	6	4	4	3	1	1	7	7	4	7	4	4	4	4	7	4	7	4	7	7
22	1	70	3	2	48	40	13	77	55	22	6	5	4	4	4	5	5	5	5	5	1	5	1	4	5	5	4	4	5	7	5	5	5	2	2	2	6	5	5	5	5	7	5	3	2	3	3	2	2
23	1	46	3	2	42	50	17	96	66	30	6	5	5	7	6	6	5	5	7	7	1	5	1	6	5	7	6	6	5	7	5	5	5	5	5	4	5	6	6	5	6	6	6	5	6	5	4	5	5
24	0	66	2	1	14	44	11	89	65	24	5	5	5	5	5	6	7	7	6	6	1	6	1	4	6	4	4	6	5	7	5	5	5	7	7	7	7	7	7	7	6	7	7	7	7	6	7	7	7
26	0	47	1	1	28	80	8	80	56	24	6	5	3	5	5	5	6	5	5	5	1	4	1	5	4	5	5	5	2	1	4	4	4	7	6	6	6	5	5	5	6	6	6	7	6	5	6	5	6
28	1	69	1	2	41	140	9	53	30	23	5	3	1	1	1	2	5	5	2	2	1	1	1	5	6	5	3	4	0	0	1	1	0	7	7	7	7	7	7	5	7	7	7	7	7	7	7	7	7
30	0	41	1	2	12	24	4	122	87	35	7	7	7	7	7	7	7	7	7	7	5	7	5	7	7	7	7	7	5	7	5	5	5	7	7	7	4	7	7	7	6	6	6	6	7	7	6	6	7
31	0	50	3	2	46	42	10	91	62	29	5	5	4	6	6	6	6	6	5	6	1	5	1	6	6	6	5	6	5	7	5	5	5	7	7	7	7	7	7	7	7	7	7	7	7	7	7	7	7
35	0	62	1	3	42	99	3	55	30	25	5	3	1	1	1	3	4	3	3	3	1	1	1	5	5	5	5	5	4	6	4	4	4	6	7	5	7	5	5	5	6	5	5	5	7	7	7	7	5
37	0	64	1	2	15	159	2	40	23	17	4	2	2	2	2	1	3	2	1	1	1	1	1	4	4	4	1	4	0	0	0	0	0	7	7	5	7	7	7	7	5	7	7	7	7	7	7	7	7
38	0	65	2	2	24	113	7	58	37	21	5	4	2	2	1	1	5	5	5	4	1	1	1	6	6	2	2	5	1	0	4	4	4	7	6	7	6	6	6	5	5	6	6	5	6	5	6	6	6
39	1	81	1	2	12	91	4	103	73	30	7	7	3	6	6	6	7	6	6	6	1	6	6	6	7	7	5	5	4	3	5	5	5	6	6	6	6	5	5	5	5	4	5	4	4	4	6	6	6
40	0	78	1	1	20	137	3	74	44	30	5	4	2	4	2	4	6	6	4	4	1	1	1	6	6	6	6	6	4	5	3	3	3	7	6	6	6	6	6	5	5	5	6	5	6	6	6	5	6
43	1	75	2	1	15	130	6	69	48	21	5	4	4	4	4	4	4	4	4	5	1	4	1	4	4	5	4	4	4	6	4	4	4	6	7	6	6	6	7	7	7	7	7	7	6	7	7	6	6
45	0	45	2	1	16	22	10	114	80	34	7	7	5	7	7	7	7	7		7	7	7	5	7	7	7	6	7	5	7	5	5	5	7	6	7	5	6	6	6	6	6	7	6	7	7	7	6	7
48	0	64	1	2	26	53	5	125	90	35	7	7	7	7	7	7	7	7	7	7	7	7	6	7	7	7	7	7	5	6	5	5	5	7	7	6	6	7	7	6	6	7	7	6	7	6	6	6	6
49	0	80	1	1	12	51	5	93	63	30	6	6	4	6	5	5	6	6	6	6	1	5	1	6	6	6	6	6	4	6	5	5	5	7	7	6	7	7	7	7	7	7	7	7	7	7	7	7	7
50	1	69	1	1	16	109	4	89	56	33	5	6	4	5	5	4	4	6	5	4	1	4	3	7	7	7	6	6	5	7	4	5	5	6	5	6	5	7	6	6	5	4	6	5	5	4	5	4	5
52	1	70	2	2	28	172	8	42	18	24	5	2	1	1	1	1	1	1	1	1	1	1	1	6	6	6	3	3	0	0	0	0	0	7	5	7	5	7	7	5	5	7	7	5	7	5	5	6	7
53	0	70	1	2	13	112	4	100	65	35	7	7	4	5	5	5	7	6	5	5	4	4	1	7	7	7	7	7	5	6	5	5	4	7	7	7	6	7	6	7	7	6	6	7	7	7	6	6	7
54	0	65	1	1	22	74	5	77	51	26	5	4	3	2	2	2	7	7	5	5	1	3	5	5	4	7	5	5	3	5	3	2	2	6	4	6	7	7	6	6	5	5	7	7	6	4	5	6	6
56	1	79	1	2	31	35	9	82	54	28	5	5	1	5	5	5	6	6	5	5	1	4	1	6	7	5	5	5	5	7	5	5	5	6	5	6	6	6	5	5	5	6	6	6	6	6	4	5	6
60	1	83	1	1	27	103	4	76	57	19	5	6	3	4	5	5	5	5	4	5	5	4	1	4	3	4	4	4	3	6	5	4	4	5	5	5	4	5	6	5	5	5	5	6	5	5	5	5	3
62	0	64	1	2	38	31	4	105	72	33	7	6	5	6	6	7	7	7	7	7	1	5	1	7	6	6	7	7	4	6	4	4	4	7	7	7	7	6	7	5	7	7	7	7	6	6	7	7	7
64	0	83	1	2	32	70	6	73	47	26	5	5	3	2	2	6	4	6	4	6	1	2	1	5	5	6	6	4	4	7	4	4	4	7	6	5	5	6	7	7	7	5	6	7	7	6	6	6	6
73	0	52	3	1	31	30	13	96	69	27	5	5	5	5	5	5	7	7	5	5	5	5	5	7	7	5	4	4	5	7	5	5	5	3	3	3	4	4	3	5	4	3	3	3	3	3	4	4	5
74	0	40	1	1	28	139	7	103	70	33	6	7	5	3	6	7	7	7	7	7	1	6	1	7	6	7	7	6	2	1	5	5	5	6	6	6	6	6	6	6	6	6	6	6	5	6	5	6	6
75	0	47	1	2	17	27	5	95	66	29	5	5	4	6	6	6	5	5	6	6	5	6	1	6	6	6	5	6	5	7	4	4	3	6	6	7	7	6	7	6	6	7	7	6	6	7	6	6	6
77	0	77	1	2	22	99	13	77	50	27	5	4	1	4	4	5	5	5	5	5	1	5	1	6	6	4	6	5	5	7	5	5	5	5	5	5	5	5	5	5	5	5	5	5	5	5	5	5	5
78	1	59	1	2	37	117	3	87	52	35	6	6	3	3	4	4	6	6	4	4	1	4	1	7	7	7	7	7	2	1	2	2	1	7	7	7	7	7	7	6	6	7	7	6	7	7	6	6	7
81	0	69	1	2	18	77	5	77	52	25	6	4	4	4	4	5	5	4	5	5	1	4	1	5	5	6	4	5	3	5	4	4	4	7	7	7	7	7	7	7	7	7	7	7	7	7	7	7	7
84	1	54	3	2	33	36	15	102	72	30	7	7	6	7	7	7	6	6	6	6	1	5	1	7	7	5	5	6	5	6	5	5	5	5	5	5	6	6	6	5	6	6	6	7	6	5	6	6	6
86	1	76	1	2	11	18	7	85	55	30	5	6	6	5	5	5	5	5	5	3	1	3	1	6	6	6	6	6	5	6	4	5	4	5	4	5	3	5	4	5	4	4	4	3	3	2	3	3	5
93	0	69	1	2	18	37	6	114	83	31	7	7	7	7	7	7	7	7	7	7	1	7	5	6	6	6	6	7	4	6	4	4	4	7	5	5	5	7	5	7	5	5	5	6	7	5	7	5	5
95	1	71	2	1	36	14	6	82	60	22	5	5	4	5	5	5	5	6	5	6	1	5	3	4	6	5	4	3	5	7	5	5	5	7	7	7	7	7	7	7	7	7	7	7	7	7	7	7	7
97	1	78	1	1	37	98	10	42	16	26	1	2	1	1	1	1	1	2	1	1	1	2	1	6	4	5	5	6	1	3	2	2	2	7	7	7	7	7	7	7	7	7	7	6	7	7	7	6	7
99	0	51	1	2	22	26	7	114	79	35	7	7	7	7	7	7	7	7	7	7	1	6	2	7	7	7	7	7	5	6	5	5	5	5	4	5	6	6	5	4	5	5	6	7	5	5	5	5	5
100	1	25	2	1	29	97	9	77	49	28	6	4	1	5	4	4	7	7	4	1	1	4	1	6	5	7	5	5	3	5	4	3	3	7	6	6	6	7	7	6	6	5	7	7	6	7	5	7	6
102	0	76	1	1	23	58	12	68	43	25	7	5	3	3	2	3	5	6	3	3	1	1	1	5	5	5	5	5	4	6	4	4	4	6	5	4	6	4	6	5	3	6	6	6	5	5	6	5	5
109	1	67	1	1	24	58	4	83	51	32	6	5	1	4	4	5	7	7	4	4	1	2	1	7	7	6	5	7	4	6	4	4	4	6	6	6	6	7	7	6	6	6	6	5	6	5	5	6	5
111	0	50	2	1	34	37	4	116	81	35	7	7	7	7	7	7	7	7	7	7	1	6	4	7	7	7	7	7	5	6	5	5	5	7	7	7	7	7	7	7	7	7	7	7	7	7	7	7	7
112	0	67	1	1	34	21	9	110	76	34	7	7	5	7	7	7	7	7	7	7	1	6	1	7	7	6	7	7	5	7	5	5	5	5	5	5	6	6	5	5	4	5	4	4	5	5	4	5	5
114	0	64	1	2	49	26	3	124	89	35	7	7	7	7	7	7	7	7	7	7	5	7	7	7	7	7	7	7	5	5	5	5	5	5	4	4	4	5	4	4	4	5	4	4	5	4	4	4	5
118	1	47	2	1	11	53	5	86	61	25	5	5	3	5	5	6	6	6	6	6	1	6	1	5	5	5	5	5	3	3	4	4	4	7	7	7	7	1	7	7	7	7	7	7	7	7	5	7	7
119	0	79	1	2	31	73	15	88	63	25	7	5	4	5	5	6	6	6	6	6	1	5	1	5	6	6	5	3	5	7	5	5	5	7	6	6	6	6	5	6	5	6	5	5	6	6	6	3	5
125	0	66	1	2	24	108	11	89	60	29	6	6	5	6	5	5	5	5	5	5	1	5	1	6	6	6	5	6	3	2	5	5	4	5	5	4	4	5	4	5	4	4	4	5	6	4	4	6	6
126	1	54	2	1	42	144	9	47	26	21	6	4	1	2	2	1	2	2	2	1	1	1	1	4	4	4	4	5	0	0	0	0	0	5	6	5	5	5	4	4	4	3	4	5	4	4	4	4	4
128	0	87	1	1	39	117	5	74	47	27	5	5	3	4	4	4	5	5	4	4	1	2	1	6	6	5	5	5	4	6	4	4	4	5	4	4	5	6	5	6	6	5	6	5	5	4	5	5	5
129	0	46	2	1	18	51	12	106	80	26	7	7	5	7	7	7	7	7	7	7	5	6	1	5	4	7	5	5	5	7	5	5	5	7	5	7	4	7	7	7	5	7	7	5	7	7	7	7	7
133	1	73	2	1	28	66	19	76	53	23	7	6	3	4	3	5	2	5	5	5	3	4	1	4	4	5	5	5	5	7	5	5	5	6	5	5	6	6	5	5	5	5	5	6	6	6	6	5	5
134	0	73	1	1	20	25	7	80	65	15	6	4	4	5	5	7	7	7	6	7	1	5	1	5	4	2	2	2	5	7	4	4	4	6	5	5	6	4	4	6	6	4	5	4	4	4	4	5	4
135	0	71	1	2	45	58	10	88	68	20	5	4	3	6	6	6	7	6	7	7	1	5	5	4	3	5	4	4	4	6	5	5	4	6	1	6	5	6	5	6	5	6	6	6	6	6	6	6	6
136	0	44	2	1	45	33	9	114	87	27	7	7	7	7	7	7	7	6	7	7	6	7	5	6	7	6	5	3	5	7	5	5	5	7	4	5	6	7	7	7	7	4	5	7	7	7	7	4	6
140	0	64	2	2	45	120	5	67	44	23	5	5	2	3	2	3	3	5	4	4	1	6	1	5	5	5	4	4	3	4	3	3	2	7	7	7	5	7	7	6	7	7	7	6	7	7	7	6	7
142	0	78	2	1	53	127	6	48	22	26	5	3	1	2	2	1	1	1	2	1	1	1	1	5	5	6	5	5	2	5	1	1	2	7	5	5	7	6	6	6	6	7	7	5	7	5	7	6	7
144	1	50	3	3	27	59	7	83	64	19	6	5	4	5	5	6	6	6	5	5	5	5	1	4	4	4	4	3	5	7	5	5	5	7	5	6	6	6	6	5	5	6	6	6	6	4	5	5	5
146	0	51	2	1	28	31	6	103	75	28	7	6	5	7	7	7	7	7	7	7	1	6	1	6	5	6	5	6	5	7	5	5	5	6	6	6	7	7	7	7	6	7	6	7	6	6	5	6	6
150	1	53	2	1	35	35	5	91	69	22	7	6	5	6	6	7	7	6	6	6	1	5	1	5	4	5	4	4	4	6	5	5	5	6	6	6	6	6	6	6	6	6	6	6	6	6	6	6	6
151	0	39	1	1	48	51	10	107	74	33	7	7	5	6	6	6	7	7	6	6	1	5	5	7	7	6	6	7	5	7	4	2	4	7	6	7	7	7	7	7	7	7	7	6	6	5	4	7	7
152	0	47	2	2	27	113	6	72	43	29	5	4	3	3	1	4	5	5	4	4	1	3	1	6	7	6	5	5	1	1	1	1	1	7	7	7	6	6	7	6	6	4	7	6	6	6	5	6	7
153	0	84	1	2	29	68	13	98	68	30	7	7	3	5	5	7	7	7	5	5	1	5	4	6	7	7	5	5	5	7	5	5	4	7	4	6	6	7	7	7	7	7	7	7	7	7	6	6	7
154	1	76	1	2	33	37	4	93	68	25	6	5	4	6	6	6	7	7	7	7	1	5	1	4	6	6	5	4	5	6	5	5	4	6	5	5	5	5	5	6	5	5	5	5	5	5	7	5	5
155	0	64	1	2	26	75	7	68	47	21	5	4	1	4	4	5	1	6	5	5	1	5	1	4	4	5	4	4	4	6	5	5	5	7	7	7	7	7	7	7	7	7	7	7	7	7	1	7	7
160	1	61	2	2	27	49	24	84	50	34	5	5	3	3	3	5	5	7	5	5	1	2	1	7	7	7	6	7	3	5	4	4	4	6	5	5	5	5	6	6	6	6	6	6	6	5	4	4	6
161	1	86	1	2	45	113	11	53	32	21	5	1	1	1	1	2	3	5	4	3	1	4	1	3	3	7	4	4	3	2	2	2	2	6	7	6	7	7	7	7	7	7	7	7	7	7	7	7	7
162	0	66	1	2	40	26	14	109	79	30	7	6	7	7	7	7	7	7	7	7	1	5	4	7	7	6	5	5	5	7	5	5	5	6	5	5	5	5	5	5	5	5	5	6	6	6	6	6	6
165	0	86	3	2	40	89	8	85	54	31	5	5	3	6	6	5	5	5	5	5	1	2	1	7	6	6	6	6	5	7	5	5	5	6	5	6	5	6	6	6	5	6	6	5	6	6	6	5	5
170	0	62	1	2	24	99	3	80	54	26	6	5	3	4	4	5	5	3	6	6	1	5	1	5	5	5	5	6	0	0	4	4	4	7	6	7	6	7	6	6	6	6	7	6	6	6	6	6	7
171	0	77	2	1	29	44	19	97	65	32	7	5	5	6	6	6	6	6	6	5	1	5	1	6	7	7	6	6	5	7	5	5	5	2	2	5	5	3	5	3	5	5	5	6	4	6	5	3	5
174	1	79	2	1	47	136	11	36	19	17	4	2	1	1	1	1	2	2	1	1	1	1	1	3	3	5	3	3	4	6	4	4	4	7	5	2	6	6	6	6	6	6	6	6	6	5	6	6	6
175	1	77	1	2	40	56	11	103	68	35	7	7	3	7	7	6	7	6	5	5	1	6	1	7	7	7	7	7	4	4	4	4	4	6	6	6	6	6	6	6	6	7	7	5	6	6	6	5	5
179	1	75	1	2	40	112	8	59	41	18	5	5	1	3	3	4	3	4	4	4	1	3	1	3	4	5	3	3	4	6	4	4	4	7	7	7	7	7	7	4	4	5	6	6	7	6	7	6	6
180	0	66	1	1	52	123	5	41	25	16	5	3	1	1	1	1	1	3	2	2	1	3	1	3	3	5	2	3	5	7	5	5	5	7	7	7	7	7	7	7	7	7	7	5	7	7	7	7	7
182	1	59	2	1	29	76	7	96	76	20	7	7	6	7	7	7	7	6	7	7	1	6	1	4	4	5	4	3	5	7	5	5	5	7	7	7	7	7	7	7	7	7	7	7	7	7	7	6	6
183	1	30	2	1	36	34	4	93	63	30	6	6	5	6	6	5	6	6	5	5	1	5	1	6	6	6	6	6	5	7	5	5	5	5	5	5	4	6	6	6	6	6	5	4	6	6	6	5	7
184	1	85	3	2	30	68	5	69	50	19	6	5	3	3	3	5	5	5	4	4	1	4	2	4	4	5	3	3	5	7	5	5	5	7	6	7	5	5	5	5	6	6	7	6	6	6	7	7	6
188	0	71	1	2	10	28	7	113	82	31	7	6	6	7	7	6	7	7	7	7	7	7	1	7	6	6	6	6	5	7	5	5	5	7	7	7	7	7	7	7	7	7	7	7	7	7	7	6	7
189	0	58	1	2	35	30	8	94	68	26	7	6	5	6	6	5	7	7	6	6	1	5	1	5	5	5	5	6	5	6	5	5	5	7	7	7	7	7	6	7	7	7	7	7	7	7	7	7	7
192	1	54	3	2	52	31	15	104	74	30	7	7	5	7	7	7	6	7	7	7	1	5	1	6	6	6	6	6	5	7	5	5	5	6	6	6	5	6	6	6	6	4	5	6	4	5	5	5	5
195	0	69	1	1	63	33	7	107	72	35	7	7	6	7	7	6	7	6	6	6	1	5	1	7	7	7	7	7	5	6	5	5	5	7	5	7	7	7	7	7	6	7	7	6	6	7	7	7	7
197	0	78	2	1	33	142	8	58	30	28	5	5	2	2	2	1	2	3	2	2	1	2	1	5	6	6	6	5	1	0	0	2	0	7	7	7	7	7	7	6	7	7	7	7	7	7	7	7	7
199	0	52	1	2	20	50	9	113	78	35	7	7	7	7	7	7	7	7	7	7	1	6	1	7	7	7	7	7	5	7	5	5	5	7	6	7	5	6	7	6	6	6	7	5	6	6	6	5	6
200	0	67	1	1	19	57	7	102	70	32	7	7	3	7	7	6	7	7	6	6	1	5	1	6	7	7	6	6	5	7	5	5	5	6	6	6	5	6	5	6	5	7	6	5	5	5	6	6	6
201	0	63	2	1	12	29	6	97	70	27	7	7	5	6	6	6	7	7	6	6	1	5	1	5	5	6	5	6	5	7	5	5	5	7	5	7	3	5	6	5	5	4	6	7	5	4	5	4	5
204	1	54	1	1	26	100	8	93	63	30	5	6	4	4	5	6	7	6	6	6	1	6	1	6	6	6	6	6	1	1	3	3	0	7	7	7	5	6	6	6	7	5	7	4	6	5	7	7	7
206	1	39	1	2	22	28	9	104	75	29	7	6	5	7	7	7	7	7	7	7	1	6	1	7	7	7	1	7	4	7	5	5	4	7	5	5	5	6	6	6	7	7	7	6	6	6	6	6	6
211	0	39	2	1	41	89	10	77	44	33	6	4	3	3	3	1	5	5	4	4	4	1	1	6	6	7	7	7	4	4	2	3	2	6	5	6	2	6	6	6	6	6	6	6	6	6	6	6	6
216	1	84	1	2	27	40	13	88	61	27	7	5	4	5	4	5	7	7	5	5	1	5	1	5	6	6	5	5	4	6	4	4	4	7	5	7	7	7	7	7	7	7	7	7	6	5	6	4	7
218	0	55	2	2	17	43	13	108	74	34	7	6	6	6	6	6	7	7	7	7	1	7	1	7	7	7	6	7	5	7	4	4	4	7	7	7	6	6	7	6	6	4	7	6	7	6	6	6	6
220	0	83	1	1	18	47	13	96	69	27	7	6	4	7	7	6	7	6	6	6	1	5	1	5	5	6	6	5	5	7	5	5	5	4	3	4	4	4	5	4	5	4	5	5	5	5	5	5	5
221	0	47	1	2	35	149	18	70	40	30	5	5	1	3	3	2	4	5	4	4	1	2	1	6	6	6	6	6	1	0	2	3	1	7	5	7	5	7	7	5	4	7	7	3	7	7	7	7	7
223	0	84	1	1	28	31	9	106	77	29	7	7	5	7	7	7	7	7	7	7	1	7	1	6	6	6	6	5	5	6	5	5	5	7	7	7	7	7	7	7	7	7	7	7	7	7	7	7	7
224	0	20	1	1	28	42	7	106	75	31	7	7	7	6	6	7	7	7	7	7	1	5	1	6	7	6	6	6	4	2	5	5	5	6	7	6	5	7	6	5	5	7	6	6	6	6	6	6	7
227	0	64	2	1	19	34	7	84	61	23	6	6	5	5	5	5	7	7	5	5	1	3	1	6	4	4	4	5	4	6	4	4	4	7	6	7	7	7	7	6	7	6	7	7	7	7	6	6	7
230	0	85	1	1	10	26	7	94	68	26	6	6	4	5	6	6	6	6	7	7	3	5	1	5	5	6	5	5	3	1	4	4	4	6	6	6	6	6	6	6	6	6	6	5	6	6	6	6	6
236	0	74	1	2	49	179	10	67	41	26	6	5	4	3	3	4	1	4	3	3	1	3	1	5	6	6	5	4	3	6	4	4	4	7	6	7	7	7	7	7	7	7	7	7	7	7	7	7	7
237	1	63	1	1	13	117	12	77	43	34	6	6	3	3	2	3	5	5	3	3	1	2	1	7	7	7	7	6	1	1	2	2	0	7	6	5	6	7	7	7	7	7	7	7	7	7	7	7	7
240	1	80	1	2	17	33	9	85	59	26	7	5	3	5	5	5	6	6	5	5	1	5	1	5	5	6	5	5	5	7	5	5	5	5	6	6	6	7	7	7	7	7	7	7	5	6	6	5	7
249	0	67	1	2	12	31	7	94	64	30	5	6	5	4	5	6	7	7	6	6	1	5	1	6	6	6	6	6	4	5	4	4	3	7	6	7	7	7	7	7	6	6	7	6	7	7	7	7	7
251	0	79	1	2	47	136	7	41	25	16	4	4	1	1	1	2	1	1	2	2	1	4	1	5	5	3	1	2	0	1	1	2	1	7	7	7	7	7	7	5	7	7	7	5	7	7	7	7	7
252	0	74	1	1	38	35	14	89	63	26	7	5	5	5	5	5	7	7	5	5	1	5	1	6	5	6	5	4	5	7	5	5	5	5	2	2	5	6	6	5	5	6	6	6	6	5	5	6	6
255	1	71	1	2	47	118	13	64	40	24	5	2	2	3	2	3	7	7	3	3	1	1	1	4	5	5	5	5	0	0	0	0	0	7	7	7	7	7	7	7	7	7	7	6	6	6	6	6	6
256	0	51	2	2	15	33	6	93	62	31	7	7	4	5	5	5	7	6	5	5	1	4	1	7	6	6	6	6	4	6	4	5	4	7	6	7	7	7	6	7	6	6	6	6	7	7	7	6	6
259	1	76	1	1	24	82	8	79	53	26	5	5	3	3	3	5	6	6	5	5	1	5	1	5	5	6	5	5	1	0	5	5	4	6	5	5	5	6	6	6	6	6	6	5	6	5	6	5	6
260	0	69	1	2	13	41	9	94	64	30	7	5	5	5	5	5	7	7	5	5	1	6	1	6	6	6	6	6	4	5	4	4	4	6	5	5	6	5	5	5	4	5	6	5	6	6	6	6	6
264	0	52	2	2	14	29	5	85	53	32	7	6	1	5	4	4	7	5	4	4	1	4	1	7	6	7	6	6	4	6	3	3	3	7	7	7	7	7	7	7	7	6	7	7	7	7	7	7	7
266	1	49	1	2	46	193	6	65	41	24	5	4	2	2	2	2	7	6	2	2	1	5	1	5	5	6	4	4	0	0	0	1	1	5	5	4	5	4	6	5	5	5	4	5	4	5	3	5	5
269	1	69	1	1	26	108	4	76	47	29	5	5	4	3	2	4	6	6	4	4	1	2	1	6	6	6	5	6	2	3	2	2	3	7	7	7	7	7	7	7	7	7	7	7	7	7	7	6	7
273	1	51	1	1	21	29	5	116	82	34	7	7	7	7	7	7	7	6	7	7	1	7	5	7	6	7	7	7	5	6	5	5	5	6	4	6	5	6	6	6	6	6	6	5	6	6	6	6	6
276	0	84	1	1	20	103	7	75	49	26	7	5	3	4	3	4	4	4	4	4	3	2	2	5	5	6	5	5	4	7	4	4	4	7	5	6	5	7	7	7	7	7	7	5	7	7	7	5	7
279	0	59	2	1	20	74	12	95	61	34	6	7	6	6	6	5	5	6	5	5	1	2	1	7	7	7	7	6	4	6	4	4	4	7	7	6	6	7	6	7	6	6	7	6	7	7	7	6	7
280	0	60	1	1	15	41	14	101	77	24	5	7	5	7	7	7	7	7	6	6	6	1	6	1	6	6	5	6	4	2	5	5	5	7	7	7	6	7	7	7	7	7	7	7	6	7	7	6	7
281	1	83	1	1	24	92	14	96	70	26	1	5	5	7	7	7	7	7	7	7	1	5	4	5	2	7	7	5	5	7	5	5	5	7	7	7	7	7	7	7	7	7	7	7	7	7	7	7	7
284	1	53	3	2	45	72	17	92	63	29	7	6	5	5	5	5	7	7	5	5	1	4	1	6	7	6	7	3	5	7	5	5	0	4	5	5	5	5	5	5	5	6	6	5	6	4	5	5	5
285	1	73	2	2	18	118	14	64	39	25	5	4	3	2	2	2	6	6	3	3	1	1	1	5	6	6	4	4	2	5	3	2	3	7	5	5	7	7	7	7	6	6	6	5	7	6	6	6	7
290	0	59	1	2	27	143	10	63	33	30	5	5	1	2	1	1	4	5	3	3	1	1	1	6	6	6	6	6	0	0	2	1	0	7	5	6	6	7	6	7	7	6	6	5	6	7	7	6	6
293	0	78	2	2	20	49	6	89	64	25	6	5	1	5	5	5	6	6	6	6	1	6	6	6	5	5	4	5	5	6	5	5	5	6	7	7	6	7	7	7	7	7	7	6	6	6	6	6	6
294	1	77	1	1	37	90	5	78	51	27	5	5	1	5	5	5	5	5	4	5	1	4	1	5	5	6	6	5	3	1	4	4	4	6	5	6	6	6	6	6	6	6	6	7	6	5	6	6	7
298	1	41	2	1	27	46	4	75	51	24	6	6	3	4	2	5	5	5	4	4	1	5	1	5	5	5	4	5	2	0	2	2	0	7	7	7	7	7	7	7	7	7	7	7	7	7	7	7	7
306	0	81	1	2	24	26	8	74	54	20	6	5	1	4	4	5	6	6	5	5	1	5	1	4	4	4	4	4	4	6	4	4	4	4	2	2	2	5	3	4	4	2	2	2	2	2	5	5	2
307	0	56	1	2	30	102	5	45	25	20	5	4	1	1	1	1	2	2	2	2	1	2	1	4	5	4	3	4	3	5	1	1	2	6	6	6	6	6	6	6	6	6	6	5	5	5	6	6	6
309	0	57	3	2	0	136	21	67	37	30	5	4	2	3	3	3	4	2	3	3	2	2	1	6	6	6	6	6	3	4	3	3	3	7	5	7	7	7	7	7	7	6	7	7	7	7	7	7	7
313	0	86	1	2	42	33	5	63	37	26	6	5	1	2	1	2	4	4	3	3	1	2	3	5	5	6	5	5	4	5	4	4	4	6	4	5	5	6	6	4	5	5	6	6	5	5	5	5	5
322	1	70	1	1	22	48	13	89	65	24	7	6	4	6	6	5	7	6	6	6	1	4	1	5	6	5	4	4	5	7	5	5	5	7	6	6	7	7	6	6	6	5	6	7	6	6	5	6	6
324	1	84	1	1	23	114	16	69	42	27	5	4	2	3	2	3	6	6	4	4	1	1	1	6	5	6	5	5	3	5	4	4	4	7	7	6	7	7	7	7	7	7	7	7	7	7	7	7	7
325	1	65	2	1	21	68	9	87	57	30	7	6	4	5	4	5	6	6	4	4	1	4	1	6	6	6	6	6	4	5	3	3	3	7	7	7	7	7	7	7	7	7	7	7	7	7	7	7	7
327	1	76	1	1	22	65	11	86	64	22	7	6	1	7	6	6	6	6	6	6	1	5	1	4	5	5	4	4	5	6	5	5	5	4	2	4	4	4	4	4	4	4	5	5	5	6	5	4	5
328	0	58	2	1	45	139	10	49	32	17	4	4	3	3	3	3	1	1	3	3	1	2	1	3	3	5	3	3	4	7	4	4	4	5	5	5	4	4	5	7	6	7	5	5	4	5	5	4	4
332	0	62	1	2	25	43	19	110	80	30	7	7	7	6	6	7	7	6	7	7	1	7	5	6	6	6	6	6	5	7	5	5	4	7	6	7	7	7	7	7	7	7	7	7	7	7	7	7	7
334	0	42	3	1	53	49	9	103	68	35	6	6	4	4	4	7	7	7	6	6	5	5	1	7	7	7	7	7	4	6	5	5	5	7	7	7	7	7	7	7	7	1	7	6	7	5	7	7	7
335	1	88	1	2	28	73	22	85	56	29	6	7	1	4	4	5	7	6	5	5	1	4	1	6	6	6	6	5	4	6	4	4	4	7	6	2	6	7	6	7	7	5	7	7	7	6	7	4	6
340	0	50	1	1	24	29	8	107	74	33	7	7	5	6	6	7	7	6	7	7	1	7	1	7	6	6	7	7	4	6	5	5	5	6	7	7	7	7	7	7	6	6	6	6	6	7	7	7	7
341	1	78	1	2	22	147	9	73	44	29	6	5	5	5	3	3	1	7	3	3	1	1	1	5	6	6	6	6	3	5	4	4	4	7	7	7	6	7	5	7	7	7	7	7	7	7	7	7	7
342	0	88	1	2	22	53	5	83	57	26	7	5	1	5	4	5	7	6	5	5	1	5	1	5	6	5	5	5	4	6	4	4	4	7	7	7	7	7	7	7	7	7	7	7	7	7	7	7	7
343	1	82	1	2	27	31	8	106	77	29	7	7	6	7	7	7	7	7	7	7	1	5	2	6	4	7	6	6	5	7	5	5	5	5	4	3	6	3	3	3	5	6	3	3	3	3	4	3	3
344	0	77	1	2	12	133	5	83	56	27	6	6	2	4	4	5	5	6	5	5	1	6	1	5	5	5	5	7	4	7	4	5	4	7	6	6	6	6	6	6	6	6	6	4	5	5	5	4	5
352	0	56	2	2	22	178	12	40	19	21	5	2	1	1	1	1	1	2	1	1	1	1	1	5	2	7	3	4	0	0	1	0	0	7	7	7	7	7	7	7	7	7	7	5	7	7	5	5	6
353	0	71	1	2	20	12	9	88	62	26	7	5	4	5	5	5	7	7	5	5	1	5	1	5	5	6	5	5	5	6	5	5	4	7	7	6	6	6	7	7	7	7	7	6	6	6	6	6	7
355	1	68	1	1	34	47	7	92	58	34	7	7	2	4	3	5	7	7	5	5	2	2	2	7	7	7	6	7	3	4	5	5	5	5	5	4	5	6	6	6	6	3	6	6	5	5	5	5	5
356	0	53	3	2	46	75	10	96	65	31	6	6	4	6	6	6	5	6	6	6	1	6	1	6	7	6	6	6	5	7	5	5	5	7	7	7	6	7	5	6	5	5	7	7	7	5	3	6	7
361	0	80	1	2	32	28	5	99	75	24	7	7	5	7	7	7	7	7	7	7	1	5	1	5	6	5	3	5	5	7	4	4	5	6	2	7	4	5	6	4	2	2	6	6	5	3	6	3	2
365	1	76	1	1	21	105	9	73	56	17	6	5	4	4	4	5	6	6	5	5	1	4	1	5	3	3	3	3	4	6	4	4	4	7	7	7	7	7	7	7	7	7	3	6	7	7	7	7	7
366	1	70	1	1	25	154	4	69	43	26	5	4	2	2	2	2	7	6	4	4	1	3	1	5	5	6	5	5	2	3	2	4	4	7	7	7	7	7	7	7	7	7	7	7	7	7	7	7	7
367	1	75	1	1	132	66	10	95	64	31	7	6	1	6	6	6	6	7	6	6	1	5	1	7	7	6	6	5	1	0	1	2	0	7	7	7	7	7	7	7	7	7	7	7	7	7	7	7	7
368	1	61	3	2	34	41	9	100	66	34	6	7	3	6	6	6	6	6	6	6	1	6	1	6	7	7	7	7	5	7	5	5	5	6	6	6	7	7	7	6	6	7	7	6	6	6	6	5	6
373	0	38	1	1	30	39	11	111	79	32	7	7	7	7	7	7	7	7	7	7	1	7	1	7	6	7	6	6	5	7	5	5	5	6	5	5	6	5	4	5	5	4	5	5	6	4	5	4	6
374	1	73	2	1	41	19	10	109	76	33	7	7	6	7	7	7	7	7	7	7	1	5	1	7	7	7	6	6	5	7	5	5	5	6	6	6	5	6	7	7	7	7	7	6	6	5	6	6	6
376	0	71	1	2	37	35	12	96	70	26	7	6	6	6	6	6	7	6	6	6	1	6	1	5	6	5	5	5	4	6	5	4	4	7	6	6	6	6	6	6	6	6	6	6	6	6	6	6	6
380	0	68	1	1	27	46	14	105	79	26	7	7	6	7	7	6	7	7	6	6	5	7	1	6	4	6	5	5	5	6	5	5	4	7	7	7	7	7	7	7	7	7	7	7	7	7	7	7	7
381	1	70	2	2	14	96	12	73	40	33	7	6	1	3	2	2	3	4	3	3	1	4	1	7	7	6	6	7	1	0	2	2	3	7	7	6	7	7	7	7	6	6	7	7	7	7	7	7	7
393	0	80	1	2	20	43	19	101	71	30	5	6	6	5	5	6	7	7	6	6	1	6	5	6	5	7	6	6	4	5	5	4	4	7	4	4	4	6	6	7	5	6	4	5	6	6	6	5	6
394	1	80	1	1	16	27	11	97	73	24	7	7	4	7	6	6	6	6	6	6	5	6	1	5	5	5	5	4	5	7	5	5	4	5	5	5	6	6	7	6	6	6	6	6	6	6	3	6	6
396	0	77	3	3	50	115	10	81	59	22	7	6	5	4	3	5	6	6	5	5	1	5	1	5	5	6	3	3	5	7	5	5	5	5	5	6	5	5	5	5	5	5	5	4	5	5	5	3	5
398	0	75	1	2	28	95	16	90	55	35	5	5	3	4	2	5	7	7	4	5	1	6	1	7	7	7	7	7	4	4	3	2	3	5	7	7	6	7	6	7	6	6	7	5	6	6	6	6	6
399	1	64	1	1	25	40	8	115	83	32	7	7	6	7	7	7	7	6	7	7	5	5	5	7	5	7	6	7	5	7	5	5	5	7	7	7	7	7	7	7	7	7	7	7	7	7	7	7	7
405	0	45	1	2	61	64	13	93	64	29	5	4	5	4	4	7	7	7	7	7	1	5	1	5	6	7	5	6	4	2	5	5	5	7	5	5	3	6	6	5	5	2	5	5	5	4	6	6	7
407	0	63	1	1	21	28	6	114	82	32	7	7	7	7	7	7	7	7	7	7	1	6	5	6	7	7	6	6	5	7	5	5	5	7	7	7	7	7	7	7	7	7	7	7	7	7	7	7	7
413	0	49	2	2	27	43	10	81	53	28	7	5	3	4	2	5	6	6	5	5	1	3	1	5	5	7	5	6	5	7	5	5	5	6	6	7	7	7	6	6	5	2	6	7	7	6	5	7	5
415	1	64	1	2	17	40	12	98	63	35	6	7	5	6	6	6	7	7	5	5	1	1	1	7	7	7	7	7	4	6	4	4	4	7	7	7	7	7	7	7	7	7	7	7	7	7	7	6	7
416	1	45	3	1	47	58	18	102	75	27	7	7	5	7	7	7	7	6	7	7	1	6	1	5	5	6	6	5	4	6	4	4	4	6	5	5	5	5	5	5	5	5	5	5	5	5	5	5	5
418	0	71	1	1	18	83	11	75	49	26	5	4	1	3	3	5	7	7	4	4	1	4	1	5	4	6	5	6	3	2	4	4	4	6	6	1	7	7	6	2	6	6	5	2	6	6	7	7	7
424	0	77	1	2	41	81	12	52	40	12	5	4	2	2	2	3	5	6	4	4	1	1	1	2	2	4	2	2	3	2	3	3	3	7	7	7	7	7	7	7	7	7	7	4	7	7	7	7	7
428	1	57	1	1	21	149	23	83	48	35	5	6	3	2	2	3	6	6	4	4	1	5	1	7	7	7	7	7	1	1	2	2	1	7	7	7	7	7	7	7	6	4	7	5	7	6	6	5	7
429	1	63	2	2	34	148	19	66	38	28	5	4	2	2	2	2	5	5	2	2	1	5	1	6	7	6	5	4	2	3	1	2	0	7	6	6	6	6	6	6	6	6	7	6	6	6	6	4	6
434	0	56	2	2	32	33	2	118	84	34	7	7	7	7	7	7	7	7	7	7	1	7	6	6	7	7	7	7	5	7	5	5	5	6	5	6	6	6	6	6	6	5	5	6	6	5	5	5	6
442	1	74	2	1	23	50	5	88	58	30	7	6	3	4	5	5	7	6	5	5	1	3	1	6	5	7	5	7	4	6	5	5	5	7	7	6	6	7	7	6	7	6	7	7	6	7	6	6	6
443	0	57	2	1	16	41	4	101	69	32	7	7	5	5	5	6	7	7	6	6	1	6	1	7	6	6	7	6	5	6	5	5	5	7	7	7	7	6	6	6	6	6	7	6	6	6	5	7	7
452	1	82	1	1	46	61	15	100	69	31	6	6	5	5	5	5	7	6	5	5	4	5	5	6	6	7	6	6	4	3	5	5	4	7	6	6	4	6	6	7	7	7	7	7	7	7	7	7	7
454	1	85	1	2	33	132	20	59	33	26	7	5	2	3	3	2	2	2	2	2	1	1	1	6	4	6	6	4	4	6	3	3	2	7	7	5	7	7	7	7	7	5	5	7	7	7	7	7	7
455	1	73	2	1	30	139	12	71	44	27	7	5	2	2	2	3	6	6	4	4	1	1	1	6	6	6	4	5	3	5	4	4	4	7	7	7	7	7	7	7	7	7	7	7	7	7	7	7	7
456	0	65	1	2	47	117	10	86	55	31	1	7	3	5	5	5	7	7	5	5	1	3	1	6	6	7	5	7	5	7	5	5	5	6	7	7	7	7	7	7	7	7	7	7	7	7	7	7	7
460	1	53	1	2	19	64	10	95	62	33	6	7	5	5	5	5	7	6	6	5	1	3	1	6	7	7	7	6	5	7	5	5	5	7	7	6	6	7	6	6	6	6	7	5	6	6	5	5	7
466	0	76	1	2	44	146	13	90	55	35	6	5	4	4	3	5	6	5	5	5	1	5	1	7	7	7	7	7	3	1	3	4	2	7	7	7	7	7	7	7	7	7	7	6	7	7	7	7	7
468	0	61	1	2	44	108	6	94	63	31	7	6	5	5	5	5	7	7	5	5	1	4	1	6	6	7	6	6	3	6	4	3	2	7	7	7	7	7	7	7	7	7	7	7	7	7	7	7	7
469	0	50	2	2	48	178	16	48	25	23	5	4	2	1	1	1	2	4	1	1	1	1	1	4	4	5	4	6	1	0	0	0	0	7	4	5	5	6	6	6	6	6	6	6	6	6	6	6	6
470	0	57	2	2	43	99	18	84	59	25	7	5	4	3	3	5	6	6	5	5	4	5	1	5	5	5	5	5	3	4	3	3	1	7	6	7	7	7	6	6	5	5	6	3	6	6	5	7	7
473	1	67	2	2	41	124	11	76	44	32	6	5	3	3	2	3	7	6	3	3	1	1	1	6	7	7	5	7	4	6	2	2	2	7	7	7	7	7	7	6	7	6	7	6	7	6	6	7	7
474	0	71	1	2	25	53	15	95	71	24	6	6	6	5	5	7	6	6	7	7	1	5	4	6	6	5	4	3	5	7	5	5	5	6	5	6	6	6	6	6	5	4	4	5	6	6	6	6	6
475	0	62	1	1	45	26	9	113	78	35	6	7	7	7	7	6	7	7	6	6	1	6	5	7	7	7	7	7	5	7	5	5	5	7	7	7	4	7	6	7	7	7	7	6	6	6	6	5	5
477	0	78	1	1	30	167	21	70	46	24	6	5	2	2	2	4	6	6	4	4	1	3	1	5	5	6	3	5	0	0	3	2	1	7	7	4	5	5	6	5	5	6	6	6	6	6	6	6	6
482	1	78	2	2	51	25	16	100	68	32	7	7	5	7	5	5	7	7	5	5	1	6	1	6	7	7	6	6	4	7	4	4	4	4	1	1	6	7	5	7	7	6	4	7	7	7	7	6	4
486	1	90	1	1	35	80	18	51	35	16	3	3	2	3	3	3	3	3	4	3	2	2	1	3	4	3	3	3	4	6	3	3	3	6	5	5	6	5	6	5	6	5	6	7	5	5	5	5	6
491	1	87	1	3	40	103	8	96	64	32	7	7	4	5	5	5	7	6	5	5	1	6	1	7	7	6	5	7	5	7	5	5	5	7	7	7	6	5	7	5	5	5	7	5	7	7	5	7	6
499	0	74	1	2	29	42	14	96	66	30	7	6	4	5	5	6	7	7	6	6	1	5	1	6	6	6	6	6	4	6	4	4	4	6	6	4	6	6	6	6	6	6	5	5	6	6	6	6	6
500	0	57	1	1	39	54	9	101	73	28	7	7	7	7	7	6	6	6	6	6	1	6	1	5	5	6	6	6	4	7	5	5	5	7	5	5	5	5	5	6	6	6	5	5	5	5	5	5	5
501	0	74	1	1	15	34	11	108	78	30	7	7	7	7	7	7	7	6	7	7	1	7	1	6	6	6	6	6	5	7	5	5	5	6	5	6	6	6	6	6	6	6	6	4	6	6	6	6	6
502	0	41	1	2	52	77	14	87	52	35	6	6	3	4	4	3	7	7	3	4	1	3	1	7	7	7	7	7	4	6	4	4	4	5	4	6	5	6	5	5	4	2	5	6	4	5	3	2	4
507	0	57	2	2	23	91	10	84	52	32	5	5	4	4	4	4	6	6	4	4	1	4	1	6	7	7	6	6	3	5	4	4	3	7	6	6	4	6	6	6	7	7	7	7	7	6	7	7	7
508	1	52	2	2	28	103	5	88	56	32	7	6	3	3	2	5	7	6	4	4	2	6	1	6	7	7	6	6	3	4	3	3	3	7	5	7	7	7	7	7	6	7	7	6	7	6	5	5	6
510	0	68	1	1	35	109	6	73	47	26	5	5	3	3	3	3	5	5	5	4	1	4	1	5	5	6	5	5	4	7	5	5	5	7	7	7	7	7	7	7	6	7	7	7	6	6	7	7	7
511	0	65	2	2	28	172	6	76	50	26	5	6	3	3	2	2	7	7	4	4	1	5	1	5	5	6	5	5	3	6	2	4	1	6	7	5	7	5	6	5	4	6	6	6	7	6	6	6	6
514	1	71	1	1	23	79	9	102	67	35	6	6	4	6	5	6	7	7	6	6	1	6	1	7	7	7	7	7	3	4	4	4	4	7	6	6	6	6	6	6	6	6	7	5	6	6	7	6	6
516	1	71	3	1	48	36	8	79	53	26	6	5	2	4	4	4	6	6	4	4	1	6	1	5	5	6	5	5	5	7	5	5	5	6	5	5	7	6	6	6	5	5	5	5	5	5	4	5	5
519	0	43	2	1	22	114	13	74	54	20	5	3	3	4	4	5	7	6	5	5	1	5	1	5	4	5	2	4	1	3	3	3	3	7	7	7	7	7	7	7	7	7	7	7	7	7	7	7	7
526	1	71	2	2	15	120	9	42	21	21	5	3	1	1	1	1	1	3	1	1	1	1	1	4	5	5	3	4	1	1	3	3	3	7	7	7	7	7	7	7	7	5	7	5	7	6	7	7	7
527	1	69	2	2	39	126	9	92	58	34	6	5	3	4	4	3	7	6	6	5	2	5	2	7	7	7	6	7	3	4	3	3	2	7	7	7	6	7	7	6	5	6	7	5	7	7	7	7	7
[truncated: 58 more columns]

## Sheet: Delphi_1st
	Item No.
Patients' No.	1	2	3	4	5	6	7	8	9	10	11	12	13	14	15	16	17	18	19
o1	6	6	7	5	4	6	4	7	5	4	4	7	6	4	6	5	7	7	7
o2	7	5	7	6	6	7	5	7	7	6	7	6	7	7	7	7	7	7	7
o3	7	7	7	4	5	7	7	7	7	6	7	6	7	6	7	7	7	6	6
o4	7	5	6	5	5	6	5	6	5	3	6	6	6	4	6	6	6	6	6
o5	7	4	7	7	6	7	7	6	6	2	6	6	6	4	6	4	7	7	6
o6	6	5	7	3	3	6	5	5	6	6	5	6	5	4	5	5	7	6	5
o7	7	7	7	6	6	7	7	6	7	7	7	6	7	6	7	6	7	7	7
o8	7	5	6	5	4	6	5	6	6	6	6	5	6	6	7	5	7	5	7
o9	6	6	6	6	6	6	6	6	6	6	6	6	6	6	6	6	6	6	6
o10	6	5	6	5	5	5	5	6	6	6	6	6	6	5	5	5	5	5	6
o11	7	7	7	7	5	7	7	7	7	6	6	6	7	5	6	6	6	7	7
o12	7	5	7	5	4	7	6	6	6	5	6	6	6	6	6	6	6	7	6
o13	7	4	5	3	3	6	6	6	6	6	6	6	4	5	6	5	4	6	6
o14	7	7	7	7	5	7	5	6	5	7	5	7	7	4	7	7	7	7	7
o15	7	7	7	7	4	7	7	7	7	7	7	7	7	7	7	7	7	7	7
o16	6	5	7	5	6	6	5	6	6	6	7	7	6	5	5	6	6	6	6
o17	5	5	5	5	5	5	5	5	5	5	5	5	5	4	5	4	5	5	4
o18	7	7	6	6	6	6	6	6	6	6	6	6	6	5	6	6	6	6	7
o19	6	5	6	5	5	6	5	5	5	5	6	5	6	4	6	4	6	7	7
o20	6	4	6	5	4	6	4	4	6	6	6	6	6	6	4	4	5	6	6
P1	7	7	7	7	6	7	1	7	7	1	7	7	7	1	7	7	7	7	7
P2	6	4	6	2	3	7	5	6	6	3	7	6	6	4	7	4	7	7	6
P3	6	5	5	5	5	6	5	6	6	4	5	4	7	3	7	5	7	7	7
P4	6	7	7	6	6	6	2	6	5	4	7	7	6	2	6	5	6	7	6
P5	7	7	6	7	6	7	6	7	7	7	6	6	7	5	7	5	7	7	7
P6	6	6	6	6	6	6	6	6	6	5	6	6	6	4	6	6	6	6	6
P7	6	6	6	6	6	6	4	6	6	4	6	6	6	4	6	6	6	6	6
P8	6	6	5	4	4	6	5	5	6	4	6	5	5	5	5	5	5	5	6
P9	6	6	5	5	5	6	6	5	5	4	5	5	6	4	5	5	6	6	5
P10	6	5	6	4	4	6	6	4	6	6	6	4	4	5	6	4	6	6	3
P11	7	3	7	5	7	7	6	6	6	5	6	6	6	4	7	5	6	7	5
P12	7	6	7	5	5	5	6	6	6	6	6	6	6	4	6	4	5	6	5
P13	7	4	5	5	6	6	4	7	7	7	7	7	7	2	7	6	7	7	6
P14	7	6	7	5	5	7	7	7	7	4	7	7	7	6	7	5	7	7	7
P15	7	6	6	7	4	6	7	6	5	6	6	7	6	5	5	5	5	6	5
P16	7	7	6	5	4	6	6	6	6	5	6	6	6	5	6	5	5	5	5
P17	7	6	7	5	6	7	7	7	7	5	6	6	7	4	7	7	7	7	7
P18	7	7	7	4	5	6	6	6	7	3	6	4	6	4	6	5	6	6	6
P19	6	6	6	6	5	6	5	6	5	5	6	6	6	4	6	6	6	7	6
P20	6	5	6	6	4	7	6	6	7	5	7	7	7	5	6	5	7	7	6
N1	7	7	7	5	5	5	6	6	5	5	5	7	5	6	6	6	6	6	6
N2	6	3	7	1	5	7	5	7	6	5	6	7	6	1	5	4	7	6	5
N3	7	3	7	4	5	7	5	7	7	7	7	6	7	3	7	7	7	7	7
N4	7	6	7	5	6	7	7	5	7	6	5	6	7	4	7	5	7	6	6
N5	6	4	6	2	3	7	7	7	7	6	5	4	6	3	6	5	6	6	7
N6	7	6	7	5	6	6	7	7	7	6	6	6	7	4	4	4	4	6	6
N7	7	6	7	5	6	7	6	7	7	4	6	7	7	6	7	5	7	6	6
N8	7	7	7	5	5	7	6	5	5	4	6	5	5	6	7	5	6	6	6
N9	6	7	7	5	5	6	6	6	5	6	6	5	7	3	6	5	7	7	6
N10	7	7	7	6	6	7	7	6	6	6	7	6	6	4	7	6	7	5	5
N11	6	4	5	5	5	5	4	5	6	4	5	5	6	6	5	4	4	4	4
N12	7	7	7	4	5	6	5	5	5	4	6	5	5	4	5	6	6	7	5
N13	7	1	7	1	6	6	6	6	6	6	6	6	6	2	6	5	6	6	7
N14	4	4	5	2	2	4	2	4	4	2	4	4	5	2	4	4	5	4	4
N15	6	5	5	5	4	6	6	6	6	5	5	6	5	5	6	6	6	6	6
N16	7	6	6	4	2	6	5	4	6	2	7	6	6	6	6	3	6	6	6
N17	5	6	6	6	6	6	7	7	7	5	6	7	6	5	7	5	7	6	6
N18	6	5	6	6	5	6	6	6	6	6	7	6	6	6	6	6	6	6	6
N19	6	5	6	5	6	5	6	6	7	5	7	6	7	5	7	5	7	6	7
N20	6	6	6	4	5	5	5	6	6	5	7	6	6	6	6	6	7	7	7
N21	7	6	7	6	5	7	6	7	7	5	7	6	7	5	7	4	5	6	6
CL1	6	7	7	6	7	7	7	7	6	1	6	7	7	6	6	6	7	7	7
CL2	7	7	7	7	5	7	7	7	5	1	7	7	7	7	7	7	7	7	7
CL3	5	5	6	6	7	5	6	6	6	6	6	6	4	6	6	6	6	4	6
CL4	6	5	6	6	6	6	6	6	6	2	6	6	6	6	6	6	6	6	6
CL5	4	7	7	7	6	7	6	4	5	1	7	6	6	4	6	5	6	6	7
CL6	6	6	5	6	6	7	7	6	7	1	7	6	7	1	7	7	6	7	7
CL7	6	6	6	6	6	6	6	7	7	1	7	6	7	1	7	7	7	6	7
CL8	7	6	7	5	6	6	5	7	5	1	7	7	7	4	7	6	6	7	7
CL9	4	7	6	7	4	4	5	5	7	1	6	6	6	5	4	7	5	7	7
CL10	7	6	7	7	7	5	7	7	7	1	7	7	7	7	7	7	7	7	7
CL11	6	6	6	3	3	5	6	6	5	4	5	6	6	4	4	5	6	5	6
CL12	7	7	7	7	1	7	1	1	1	1	7	7	1	7	7	7	1	7	7
CL13	7	5	6	7	7	7	5	7	7	5	7	6	7	7	7	7	7	6	7
CL14	6	7	6	7	7	6	7	7	7	4	7	7	7	4	6	5	6	6	7
CL15	6	6	7	6	6	4	6	6	5	3	7	5	5	4	7	7	7	6	7
CL16	6	6	7	5	7	6	6	5	6	3	7	6	4	4	5	6	6	7	7
CL17	6	6	7	5	6	6	6	6	5	3	7	6	6	5	6	6	5	6	7
CL18	6	6	6	5	4	4	5	5	5	4	2	4	5	4	5	4	4	4	4
CL19	7	7	7	5	7	7	6	7	7	1	7	7	7	6	6	4	7	6	7
CL20	6	6	7	6	6	7	6	6	6	5	7	7	7	6	6	5	7	7	7
CL21	7	7	7	5	7	7	7	7	7	4	7	7	7	7	7	7	7	7	7
CL22	6	6	7	7	5	6	6	5	7	1	7	7	7	1	7	5	7	7	7
Mean	6.46667	5.51667	6.33333	4.95	4.95	6.21667	5.53333	5.98333	6.06667	5.05	6.05	5.91667	6.11667	4.5	6.08333	5.3	6.2	6.23333	6.01667
Median	7	6	6	5	5	6	6	6	6	5	6	6	6	4.5	6	5	6	6	6
Percentage of 5 to 7	0.963855	0.855422	1	0.807229	0.746988	0.951807	0.891566	0.927711	0.975904	0.554217	0.963855	0.927711	0.939759	0.518072	0.939759	0.819277	0.939759	0.951807	0.939759

## Sheet: Delphi_2nd
	Item No.
Patients' No.	1	2	3	4	5	6	7	8	9	10	11	12	13	14	15	16	17	18	19
o1	7	6	7	6	4	6	5	7	6	5	5	6	6	4	6	5	7	7	7
o2	7	7	7	6	6	7	7	7	7	2	7	7	7	2	7	7	7	7	7
o3	7	7	7	4	5	7	7	7	7	6	7	6	7	6	7	7	7	6	6
o4	7	6	6	5	5	6	5	6	5	4	6	6	6	4	6	6	6	6	6
o5	7	4	7	7	6	7	7	6	6	2	6	6	6	4	6	4	7	7	6
o6	6	5	7	4	3	6	5	4	6	6	6	6	6	4	6	5	7	6	5
o7	7	7	7	6	5	7	7	6	6	6	7	6	7	5	7	6	7	7	7
o8	7	5	6	5	4	6	5	6	6	6	6	6	6	6	7	5	7	6	7
o9	7	6	6	6	6	7	6	6	6	6	6	6	6	6	6	6	6	6	6
o10	6	6	6	6	5	6	5	6	6	5	6	6	6	5	5	5	6	6	6
o11	7	7	7	7	5	7	6	7	7	6	6	6	7	4	6	6	6	7	7
o12	7	6	7	5	4	7	6	6	6	5	6	6	6	6	6	5	6	7	6
o13	7	4	6	4	4	6	6	6	6	6	6	6	5	5	6	5	5	6	6
o14	7	7	7	7	5	7	5	6	6	6	5	6	7	4	7	7	7	7	7
o15	7	7	7	7	2	7	7	7	7	7	7	7	7	7	7	7	7	7	7
o16	6	5	7	5	5	6	5	6	6	2	7	7	6	3	5	6	6	6	6
o17	5	5	5	4	5	5	4	5	5	5	5	5	5	4	5	4	5	5	4
o18	7	7	7	6	6	6	6	6	6	6	6	6	6	4	7	6	7	7	7
o19	7	6	7	6	5	6	5	6	5	5	6	6	6	3	6	5	7	7	7
o20	6	5	6	5	4	6	4	5	6	3	6	6	6	2	6	4	5	6	6
P1	7	7	7	7	6	7	4	7	7	7	7	7	7	4	7	7	7	7	7
P2	7	4	7	4	3	7	5	6	6	3	7	6	6	4	7	4	7	7	6
P3	6	5	5	5	5	6	5	6	6	5	5	5	7	5	7	5	7	7	7
P4	6	7	7	6	6	6	6	6	6	4	7	7	6	2	7	5	7	7	6
P5	7	7	7	7	5	7	6	7	7	7	6	6	7	5	7	5	7	7	7
P6	6	6	6	6	6	6	6	6	6	5	6	6	6	4	6	6	7	6	6
P7	6	6	6	6	6	6	6	6	6	6	6	6	6	4	6	6	6	6	6
P8
P9	6	6	6	6	5	6	6	6	6	4	6	6	6	4	6	5	6	6	7
P10	6	4	6	4	3	6	6	4	6	6	6	4	4	4	6	4	6	6	3
P11	7	3	7	6	5	7	6	6	6	4	6	6	7	3	7	5	6	7	6
P12	7	6	7	5	5	5	6	6	6	5	6	6	6	4	6	4	5	6	5
P13	7	4	5	5	6	6	4	7	7	7	7	7	7	2	7	6	7	7	6
P14	7	6	7	5	5	7	7	7	7	4	7	7	7	6	7	5	7	7	7
P15	7	6	6	7	4	6	7	6	5	6	6	7	6	5	5	5	5	6	5
P16	7	7	7	6	4	7	6	6	6	5	7	6	6	5	6	6	6	6	6
P17	7	6	7	5	5	7	7	7	6	5	6	6	7	4	7	7	7	7	7
P18	7	7	7	4	5	6	6	7	7	3	7	4	6	4	6	4	7	7	7
P19	6	6	6	6	5	6	5	6	5	5	6	6	6	4	6	6	6	7	6
P20	6	6	6	6	4	7	6	7	7	7	7	7	7	5	6	5	7	7	6
N1	7	7	7	5	5	5	6	6	5	5	5	7	5	6	6	6	6	6	6
N2	6	2	7	1	5	7	5	7	5	4	6	7	7	1	6	5	7	6	5
N3	7	7	7	5	5	7	7	7	7	7	7	7	7	4	7	7	7	7	7
N4	7	6	7	6	5	7	7	6	7	6	6	6	7	6	7	5	7	6	6
N5	6	4	6	2	3	7	7	7	7	6	5	4	6	3	6	5	6	6	7
N6	7	6	7	6	6	6	6	7	7	5	6	6	7	4	5	4	4	6	6
N7	7	6	7	5	6	7	6	7	7	4	6	6	7	6	7	5	7	6	6
N8
N9	7	7	7	6	5	6	6	7	6	6	6	5	7	5	6	5	7	7	7
N10	7	7	7	6	5	6	7	6	6	6	7	6	6	4	7	5	7	6	6
N11	6	4	5	5	5	5	4	5	6	4	5	5	6	6	5	4	4	4	4
N12	7	7	7	4	5	6	6	6	5	4	6	5	6	4	5	6	7	7	7
N13	7	1	7	2	6	6	6	6	6	6	6	6	6	2	6	5	6	6	7
N14	4	4	5	2	2	4	2	4	4	2	4	4	5	2	4	4	4	4	4
N15
N16	7	6	7	4	5	6	5	6	6	6	7	6	6	4	6	4	7	6	6
N17	6	6	7	6	6	6	7	7	7	6	6	7	6	6	7	5	7	6	7
N18	6	5	6	6	5	6	6	6	6	6	7	6	6	6	6	6	6	6	6
N19	6	4	6	5	5	6	6	6	7	5	7	6	7	4	6	4	7	6	7
N20	6	6	6	4	5	5	4	6	6	5	7	6	6	6	6	6	7	7	7
N21	7	7	7	6	6	7	6	7	7	6	7	6	7	6	7	6	7	7	7
CL1	7	7	7	6	7	7	7	7	6	1	6	7	7	6	6	6	7	7	7
CL2	7	7	7	7	7	7	7	7	7	1	7	7	7	7	7	5	7	7	7
CL3	5	5	6	6	7	5	6	6	6	6	6	6	4	6	6	6	6	4	6
CL4	7	7	7	7	7	7	7	7	7	1	7	7	7	7	7	7	7	7	7
CL5	5	7	7	7	6	7	6	3	5	1	7	6	6	4	6	5	6	6	7
CL6	7	6	6	6	7	7	7	6	7	1	7	6	7	1	7	7	6	7	7
CL7	6	6	7	7	7	7	6	7	7	1	7	6	7	5	7	7	7	7	7
CL8	7	5	7	6	6	5	7	7	5	1	7	7	7	3	7	6	7	7	7
CL9	4	7	7	7	4	4	5	5	7	1	6	6	6	5	4	7	5	7	7
CL10	7	7	7	7	7	7	7	7	7	1	7	7	7	7	7	7	7	7	7
CL11	6	6	6	5	3	5	6	6	5	3	5	6	6	4	5	5	6	5	6
CL12	7	7	7	7	7	7	1	1	1	1	7	7	1	7	7	7	1	7	7
CL13	7	5	6	7	7	5	4	7	7	5	5	6	7	4	7	7	7	4	7
CL14	6	7	7	7	6	6	7	6	7	4	7	6	7	4	6	5	6	6	7
CL15	6	6	7	6	6	5	6	6	5	5	7	5	5	4	7	7	7	6	7
CL16	6	6	7	5	7	6	6	5	6	3	7	6	4	4	5	6	6	7	7
CL17	7	6	7	5	6	6	6	6	5	3	7	6	6	5	6	6	5	6	7
CL18	6	6	6	6	6	4	6	5	6	6	2	6	5	3	6	6	6	6	6
CL19	7	7	7	5	7	7	6	7	7	1	7	7	7	6	6	4	7	6	7
CL20	6	6	7	6	6	7	6	6	6	5	7	7	7	6	6	5	7	7	7
CL21	7	7	7	5	7	7	7	7	7	4	7	7	7	7	7	7	7	7	7
CL22	6	6	7	6	6	7	7	7	7	1	7	5	6	1	6	6	6	6	7
Mean	6.57895	5.64912	6.52632	5.21053	4.84211	6.26316	5.7193	6.17544	6.12281	5.08772	6.17544	6	6.26316	4.29825	6.21053	5.29825	6.38596	6.36842	6.19298
Median	7	6	7	5	5	6	6	6	6	5	6	6	6	4	6	5	7	6	6
Percentage of 5 to 7	0.975	0.85	1	0.825	0.8	0.9625	0.8875	0.9375	0.975	0.5875	0.975	0.95	0.95	0.4375	0.975	0.8375	0.95	0.95	0.95
